# Supplementary material for: Enhanced Photocatalytic Activity of CQDs-Modified Layered g-C3N4/Flower-like ZnO Heterojunction for Efficient Degradation of Ciprofloxacin
Source: Nanomaterials (Basel). 2025 Apr 4;15(7):550. doi: 10.3390/nano15070550 (PMC11990431; doi:10.3390/nano15070550)
Supplement: Supplementary file 1 [file nanomaterials-15-00550-s001.zip]

Archive with 1 entries (1 files):
- nanomaterials-3564165-supplementary.pdf
